# Supplementary material for: EZH2 Inhibition in Mesothelioma Cells Increases the Release of Extracellular Vesicles That Skew Neutrophils Toward a Protumor Phenotype
Source: Int J Mol Sci. 2025 Oct 23;26(21):10328. doi: 10.3390/ijms262110328 (PMC12607341; doi:10.3390/ijms262110328)
Supplement: Supplementary file 1 [file ijms-26-10328-s001.zip]

Archive with 1 entries (1 files):
- ijms-3885386-supplementary.pdf
